# Supplementary material for: New recurrent BRCA1/2 mutations in Polish patients with familial breast/ovarian cancer detected by next generation sequencing
Source: BMC Med Genomics. 2015 May 7;8:19. doi: 10.1186/s12920-015-0092-2 (PMC4429836; doi:10.1186/s12920-015-0092-2)
Supplement: Additional file 1: — Contains Table S1 and Table S2 with a list of single nucleotide variants and indels, respectively, found in BRCA1/2 genes. [file 12920_2015_92_MOESM1_ESM.xlsx]

## Sheet: Table_S1
Table S1. A list of single nucleotide variants found in BRCA1/2 genes
chromosome	position	Reference variant	Alternate variant	Variant conseqeunce	rs	rs_vep	Type	Clin_bic	Clin_var	count	maf	ea_maf	1000genomes_maf	condel_count
chr13	32913055	A	G	L1521L		rs206075	S	no	-	511	A:0.0257	G:0.999418	-	0
chr13	32915005	G	C	V2171V		rs206076	S	No	-	509	G:0.0257	C:0.999419	-	0
chr13	32929387	T	C	A2466V	rs169547	rs169547,CM960194	M	Unknown	-	509	T:0.0225	C:0.999418	-	0
chr13	32936646	T	C	c.7806-14T>C	rs9534262	rs9534262	Intronic	unknown	-	393	T:0.4532	C:0.503721	C:0.54	0
chr13	32953388	T	C	c.8755-66T>C	rs4942486	rs4942486	Intronic	unknown	-	393	T:0.4679	-	C:0.54	0
chr13	32911888	A	G	K1132K	rs1801406	rs1801406	S	no	-	284	G:0.2787	G:0.307397	G:0.29	0
chr13	32890572	G	A	203G>A		rs1799943,CR068211	Other	no	-	236	A:0.2185	A:0.263256	A:0.23	0
chr13	32906729	A	C	H372N		rs144848,CM002750,COSM147663	M	no	other	226	C:0.2401	C:0.285898	C:0.29	0
chr13	32929232	A	G	S2414S	rs1799955	rs1799955	S	no	-	208	G:0.2452	G:0.213256	G:0.22	0
chr13	32903685	C	T	c.681+56C>T		rs2126042	Intronic		-	177	T:0.1961	-	T:0.20	0
chr13	32910328	T	C	c.1910-74T>C		rs2320236	Intronic		-	176	C:0.1855	-	C:0.20	0
chr13	32912299	T	C	V1269V	rs543304	rs543304	S	no	-	171	C:0.1791	C:0.187384	C:0.18	0
chr13	32899388	A	C	c.425+67A>C		rs11571610	Intronic	unknown	-	40	C:0.0592	-	C:0.04	0
chr13	32906480	A	C	N289H	rs766173	rs766173	M	no	uncertain_significance	40	C:0.0583	C:0.036787	C:0.04	0
chr13	32906980	A	G	S455S	rs1801439	rs1801439	S	no	-	40	G:0.0583	G:0.036770	G:0.04	0
chr13	32910351	G	T	c.1910-51G>T		rs11571651	Intronic		-	40	T:0.0579	T:0.036389	T:0.04	0
chr13	32910721	T	C	H743H	rs1801499	rs1801499	S	unknown	-	40	C:0.0579	C:0.036977	C:0.04	0
chr13	32911463	A	G	N991D	rs1799944	rs1799944	M	unknown	-	40	G:0.0624	G:0.036571	G:0.04	0
chr13	32914236	C	T	T1915M		rs4987117,CM010170	M	unknown	-	36	T:0.0115	T:0.029070	T:0.02	0
chr13	32913691	C	T	S1733S	rs28897734	rs28897734	S	no	-	32	T:0.0023	T:0.005358	T:0.0026	0
chr13	32968713	T	G	c.9257-113T>G		rs191553604	Intronic		-	19	G:0.0051	-	G:0.01	0
chr13	32937835	A	C	c.8331+165A>C		-	Intronic		-	14	-	-	-	0
chr13	32912750	G	T	D1420Y	rs28897727	rs28897727,rs80359436,CD972074,CM003133,COSM946798,COSM946799	M	no		11	T:0.0023	T:0.005376	T:0.01	0
chr13	32913562	A	C	K1690N	rs56087561	rs56087561,CM041730	M	unknown	likely_benign	10	-	C:0.000233	-	2
chr13	32930673	C	T	T2515I	rs28897744	rs28897744,rs397507920,CM994287	M	no	benign	7	-	T:0.000581	-	0
chr13	32968940	A	T	N3124I	rs28897759	rs28897759,CM993726	M	unknown	pathogenic	6	-	-	-	2
chr13	32906593	C	A	S326R	rs28897706	rs28897706,CM994736	M	no	benign	6	A:0.0005	A:0.001163	A:0.0013	0
chr13	32912560	G	A	L1356L	rs28897724	rs28897724	S	unknown	-	5	A:0.0009	A:0.004653	-	0
chr13	32937521	G	A	V2728I	rs28897749	rs28897749,CM004715	M	no	-	4	A:0.0018	A:0.004535	A:0.0040	0
chr13	32953550	G	A	A2951T	rs11571769	rs11571769,CM970186	M	no	-	4	A:0.0069	A:0.005698	A:0.0026	0
chr13	32911375	G	A	Q961Q	rs11571655	rs11571655	S	unknown	-	3	A:0.0005	A:0.001745	A:0.0013	0
chr13	32912806	C	T	V1438V		rs80359441,CD004020	S		-	3	-	-	-	0
chr13	32913947	C	T	P1819S	rs80358768	rs80358768	M	unknown	likely_benign	3	-	T:0.000116	-	0
chr13	32937488	G	T	A2717S	rs28897747	rs28897747,CM043984	M	no	-	3	T:0.0009	T:0.002209	T:0.0013	0
chr13	32945179	A	T	Q2858H		-	M		-	3	-	-	-	2
chr13	32953750	T	C	c.8953+98T>C	rs81002901	rs81002901	Intronic	unknown	-	3	C:0.0023	-	C:0.01	0
chr13	32954142	A	G	c.9118-2A>G	rs81002862	rs81002862,CS971627	IVS	yes	pathogenic	3	-	-	-	0
chr13	32968810	T	C	c.9257-16T>C	rs11571818	rs11571818	Intronic	unknown	-	3	C:0.0046	C:0.007791	C:0.01	0
chr13	32972626	A	T	K3326X	rs11571833	rs11571833,CM993644	N	no	benign	3	T:0.0055	T:0.008372	T:0.01	0
chr13	32905232	G	T	c.793+65G>T		-	Intronic		-	2	-	-	-	0
chr13	32907304	G	C	W563C		rs80358456,CM043977,COSM220269,COSM220268	M		-	2	-	-	-	0
chr13	32912007	C	T	S1172L	rs80358600	rs80358600,CM050182,COSM946793,COSM98292	M	unknown	uncertain_significance,benign,likely_benign	2	T:0.0023	T:0.000581	T:0.01	0
chr13	32914592	C	T	R2034C	rs1799954	rs1799954,CM994286	M	unknown	-	2	T:0.0018	T:0.005117	T:0.0026	0
chr13	32928936	A	G	c.7008-62A>G	rs76584943	rs76584943,CS014426	Intronic	unknown	-	2	G:0.0037	-	G:0.01	0
chr13	32930470	G	A	c.7436-95G>A		-	Intronic		-	2	-	-	-	0
chr13	32945187	G	A	R286K		-	M		-	2	-	-	-	0
chr13	32950933	G	C	c.8754+5G>C		rs81002813,CS090695	IVS		pathogenic	2	-	-	-	0
chr13	32953604	G	A	V2969M	rs59004709	rs59004709	M	unknown	uncertain_significance	2	A:0.0014	A:0.000233	-	2
chr13	32893207	T	A	c.68-7T>A	rs81002830	rs81002830,rs276174878,CS033491,COSM23930	IVS	Unknown	uncertain_significance	1	A:0.0023	A:0.001516	A:0.01	0
chr13	32893271	A	G	Y42C	rs4987046	rs4987046,CM970178	M	no	-	1	G:0.0569	G:0.003256	G:0.05	0
chr13	32893369	G	C	A75P	rs28897701	rs28897701,CM045535	M	Unknown	benign	1	-	C:0.000465	-	0
chr13	32893420	C	T	Q92X	rs80358529	rs80358529	N	yes	pathogenic	1	-	-	-	0
chr13	32900462	G	A	c.516+43G>A		-	Intronic		-	1	-	-	-	0
chr13	32903567	T	G	c.632-13T>G		-	Intronic		-	1	-	-	-	0
chr13	32903644	C	G	c.681+15C>G		-	Intronic		-	1	-	-	-	0
chr13	32905230	T	G	c.793+63T>G		-	Intronic		-	1	-	-	-	0
chr13	32905241	T	C	c.793+74T>C		-	Intronic		-	1	-	-	-	0
chr13	32906774	G	T	V387F		-	M		-	1	-	-	-	0
chr13	32907401	G	C	D596H	rs56328701	rs56328701,CM076038	M	no	-	1	-	C:0.000465	-	0
chr13	32907407	A	G	T598A	rs28897710	rs28897710,CM035689	M	no	likely_benign	1	G:0.0018	G:0.001746	G:0.01	0
chr13	32911295	G	A	D935N	rs28897716	rs28897716,CM994285	M	no	-	1	C:0.0005	A:0.000931	C:0.0013	0
chr13	32911524	C	G	T1011R	rs80358548	rs80358548,CM035690	M	unknown	benign	1	-	G:0.000116	-	2
chr13	32912008	G	A	S1172S	rs1799952	rs1799952	S	unknown	-	1	A:0.0028	A:0.004070	A:0.01	0
chr13	32913420	T	C	V1643A	rs28897731	rs28897731	M	unknown	benign	1	-	-	-	0
chr13	32914199	A	G	I1903V		-	M		-	1	-	-	-	0
chr13	32915198	G	A	E2236K	rs41293503	rs41293503	M	unknown	-	1	-	A:0.000116	-	2
chr13	32921003	C	G	S2326C		-	M		-	1	-	-	-	2
chr13	32929046	T	A	P2352P		rs276174888	S	Unknown	-	1	-	-	-	0
chr13	32936733	A	T	I2627F	rs80359014	rs80359014,CM074073	M	unknown	pathogenic	1	-	-	-	2
chr13	32936854	G	A	c.7976+24G>A	rs189855685	rs189855685	Intronic			1	A:0.0005	-	-	0
chr13	32945172	A	C	E2856A	rs11571747	rs11571747,CM004192	M	no	benign	1	C:0.0005	C:0.001977	C:0.0013	0
chr13	32945200	A	C	L2865F		-	M		-	1	-	-	-	2
chr13	32953668	C	T	c.8953+16C>T	rs81002892	rs81002892	Intronic	unknown	-	1	-	T:0.000116	-	0
chr13	32953732	G	A	c.8953+80G>A		-	Intronic		-	1	-	-	-	0
chr13	32953971	C	T	T3013I	rs28897755	rs28897755,CM004193	M	no	benign	1	-	T:0.000582	-	0
chr13	32953985	A	G	S3018S		-	IVS	Yes	-	1	-	-	-	0
chr13	32954050	G	A	P3039P	rs28897756	rs28897756,CS004014	Splice	yes	pathogenic	1	-	-	-	0
chr13	32954165	C	T	Q3047X		-	N		-	1	-	-	-	0
chr13	32968743	G	A	c.9257-83G>A		rs9595456	Intronic	unknown	-	1	A:0.0487	-	A:0.0026	0
chr13	32968777	T	C	c.9257-49T>C		rs117850955	Intronic		-	1	C:0.0018	C:0.000349	C:0.0040	0
chr13	32972760	G	A	R3370R	rs28897762	rs28897762	S	unknown	-	1	A:0.0005	A:0.002791	A:0.0013	0
chr13	32972884	A	G	I3412V		rs1801426,CM970189	M		-	1	G:0.0436	G:0.001860	G:0.0026	0
chr17	41245237	A	G	L771L	rs16940	rs16940	S	unknown	-	280	G:0.3021	G:0.323721	G:0.35	0
chr17	41244936	G	A	P871L	rs799917	rs799917,rs397508986,CD982488,CM096315,COSM148278	M	no	-	279	A:0.4830	A:0.335930	A:0.37	0
chr17	41223094	T	C	S1613G	rs1799966	rs1799966,rs397509199,CM053798	M	no	benign	273	C:0.3274	C:0.326628	C:0.36	0
chr17	41234470	A	G	S1436S	rs1060915	rs1060915,CD086610	S	unknown	-	272	G:0.3039	G:0.326047	G:0.36	0
chr17	41244435	T	C	E1038G	rs16941	rs16941,CM032861	M	no	-	272	C:0.3035	C:0.325465	C:0.36	0
chr17	41245466	G	A	S694S	rs1799949	rs1799949,COSM148280	S	unknown	-	272	A:0.3242	A:0.324419	A:0.36	0
chr17	41244000	T	C	K1183R	rs16942	rs16942,COSM148277	M	no	-	265	C:0.3242	C:0.324419	C:0.36	0
chr17	41251931	G	A	c.442-34C>T	rs799923	rs799923	Intronic	no	-	197	A:0.0978	A:0.240698	A:0.22	0
chr17	41276247	A	G	c.-19-115T>C		rs3765640	Intronic	unknown	-	195	G:0.3274	-	G:0.36	0
chr17	41246481	T	C	Q356R	rs1799950	rs1799950,rs80357796,CM014322	M	unknown	pathogenic	72	C:0.0280	C:0.064186	C:0.05	12
chr17	41245471	C	T	D693N	rs4986850	rs4986850,CM960172	M	no	-	54	T:0.0395	T:0.070233	T:0.08	0
chr17	41256103	G	A	c.441+36C>T		-	Intronic	Unknown	-	45	-	-	-	0
chr17	41222975	C	T	M1652I	rs1799967	rs1799967,CM014325	M	unknown	-	36	T:0.0092	T:0.015233	T:0.02	0
chr17	41256098	G	A	c.441+41C>T		rs45489593	Intronic	Unknown	-	24	-	-	-	0
chr17	41216021	G	A	c.5075-53C>T	rs8176258	rs8176258	Intronic	unknown	-	18	A:0.0147	A:0.022627	A:0.03	0
chr17	41256087	G	A	c.441+52C>T		rs373202012	Intronic		-	15	-	-	-	0
chr17	34971889	G	A	-		-	Other		-	12	-	-	-	0
chr17	41244429	C	T	S1040N	rs4986852	rs4986852,CM940175,COSM1166811	M	unknown	other	11	T:0.0119	T:0.021860	T:0.02	7
chr17	41245861	G	A	Q563X	rs80356898	rs80356898,CM950144	N	yes	pathogenic	8	-	-	-	0
chr17	41243509	T	C	R1347G	rs28897689	rs28897689,CM960181	M	unknown	-	6	C:0.0009	C:0.006744	C:0.0013	7
chr17	41226488	C	A	S1512I	rs1800744	rs1800744,CD972064,CM960183	M	no	-	5	A:0.0005	A:0.003953	A:0.0013	0
chr17	41267632	G	A	c.134+111C>T		rs8176100	Intronic		-	3	A:0.0028	-	-	0
chr17	41201198	C	T	W1782X	rs80357284	rs80357284,CM970177	N	yes	pathogenic	2	-	-	-	0
chr17	41215948	G	A	R1699W	rs55770810	rs55770810,CM041706	M		pathogenic	2	-	A:0.000116	-	14
chr17	41244094	C	T	D1152N	rs80357175	rs80357175	M	unknown	-	2	-	-	-	7
chr17	41256076	A	C	c.441+63T>G		-	Intronic		-	2	-	-	-	0
chr17	41256878	C	T	c.301+7G>A	rs80358113	rs80358113	IVS	unknown	likely_benign	2	-	T:0.000349	-	0
chr17	34971892	T	C	-		-	Other		-	1	-	-	-	0
chr17	41197659	G	C	c.5628C>G		rs3092995	Other	unknown	-	1	C:0.0193	C:0	-	0
chr17	41201130	A	G	c.5406+8T>C	rs55946644	rs55946644	IVS	no	-	1	G:0.0051	G:0	-	0
chr17	41201173	C	A	V1791L		rs145758886	M		-	1	-	A:0.000116	-	11
chr17	41201255	T	A	c.5396-44A>T		-	Intronic		-	1	-	-	-	0
chr17	41209059	G	A	c.5340+10C>T		-	Intronic		-	1	-	-	-	0
chr17	41215434	C	T	c.5216-44G>A		-	Intronic		-	1	-	-	-	0
chr17	41215927	C	G	G602R		-	M		-	1	-	-	-	14
chr17	41215935	T	C	Y1703C		-	M		-	1	-	-	-	14
chr17	41219622	T	C	c.5074+3A>G	rs80358181	rs80358181	IVS	unknown	-	1	-	-	-	0
chr17	41219694	C	A	A1669S	rs80357087	rs80357087,rs80357938,CD984079,CM043974	M	unknown	-	1	-	A:0.000116	-	13
chr17	41223048	A	G	M1628T	rs4986854	rs4986854,CM065000	M	unknown	-	1	G:0.0041	G:0.000349	G:0.0013	13
chr17	41223242	G	C	Y1563X	rs80357433	rs80357433,CM960185	N	yes	pathogenic	1	-	-	-	0
chr17	41226328	T	A	c.1363+20A>T		-	Intronic		-	1	-	-	-	0
chr17	41226520	G	T	C1501X		-	N		-	1	-	-	-	0
chr17	41228678	A	G	c.1049-50T>C		-	Intronic		-	1	-	-	-	0
chr17	41231375	T	C	c.1049-2747A>G		-	Intronic		-	1	-	-	-	0
chr17	41231427	G	A	c.4358-11C>T		-	Other		-	1	-	-	-	0
chr17	41234411	C	A	c.4357+10G>T		-	Intronic		-	1	-	-	-	0
chr17	41234535	C	A	E1415X		rs80357981	N		pathogenic	1	-	-	-	0
chr17	41243512	C	T	E1346K	rs80357407	rs80357407	M	unknown	benign	1	-	T:0.000116	-	7
chr17	41243940	C	T	R1203Q	rs55930959	rs55930959,CM042676	M	unknown	-	1	-	-	-	0
chr17	41244951	C	T	R866H	rs80356911	rs80356911	M	unknown	uncertain_significance	1	-	-	-	7
chr17	41245381	T	C	N723D	rs4986845	rs4986845,CM042672	M	unknown	likely_benign	1	C:0.0018	C:0	-	7
chr17	41245900	T	G	N550H	rs56012641	rs56012641,CM025218	M	unknown	benign	1	-	G:0.000349	-	9
chr17	41245931	C	T	T1617T		rs372002119	S		-	1	-	T:0	-	0
chr17	41245932	G	A	T539M	rs80357374	rs80357374,COSM1168835	M	unknown	-	1	-	A:0.000116	-	0
chr17	41245936	G	A	Q538X	rs80356893	rs80356893,CM057320	N	yes	pathogenic	1	-	-	-	0
chr17	41246092	A	G	F486L	rs55906931	rs55906931	M	unknown	-	1	-	G:0.000349	-	9
chr17	41247825	T	C	c.670+38A>G		-	Intronic		-	1	-	-	-	0
chr17	41247962	T	C	c.594-23A>G		-	Intronic		-	1	-	-	-	0
chr17	41247973	A	G	c.594-34T>C		rs147314539	Intronic		-	1	G:0.0014	G:0.000116	-	0
chr17	41251803	T	C	Y179C	rs56187033	rs56187033,rs397509273,CD076745,CM030786	M	unknown	benign	1	-	C:0.000349	-	20
chr17	41256123	A	G	c.441+16T>C		-	Intronic		-	1	-	-	-	0
chr17	41275986	G	A	c.80+48C>T		rs200513210	Intronic		-	1	A:0.0005	-	-	0
chr17	41276175	G	T	c.-19-43C>A		-	Intronic		-	1	-	-	-	0
chr17	47935157	G	A	-		-	Other		-	1	-	-	-	0
* position: position in hg19 genome assembly
* variant consequence: If the variant is in coding region, the amino acid change is presented here. This change is reported according to BIC or, if the variant is not present in BIC, according to Variant Effect Predictor. If the variant is in a non-coding region or is a synonymous variant, a change of base is given instead.
* rs: rs number in BIC.
* rs_vep: co-located variants in dbSNP build 142 reported by Variant Effect Predictor
* type: type of variant, where S represents synonymous variant, M missense variant, IVS intronic variant near splice site, N nonsense variant, Splice variant in the splice region of exon and Other represents other variants such as 3' or 5' UTR variants.
*clin_bic: clinical significance in BIC.
*clin_var: clinical significance of co-located variants in ClinVar
*count: number of variant's occurrences in a tested group.
*maf,ea_maf and 1000genomes_maf: global variant frequency in 1000 genomes project phase 1, frequency of variant in NHLBI*ESP European American population and variant frequency in 1000 genomes project phase 1 European population.
*condel_count: number of transcripts in which the given variant is marked as deleterious by Condel score (cut*off value for Condel score was 0.52). Condel scores were only calculated for novel variants or variants with unknown clinical significance (as reported by BIC).

## Sheet: Table_S2
Table S2. A list of indels found in BRCA1/2 genes
chromosome	position	Reference variant	Alternate variant	Variant conseqeunce	rs	rs_vep	Type	Clin_bic	Clin_var	count	maf	ea_maf	1000genomes_maf	SIFT_prediction
chr13	32905197	T	-	c.793+30delT		-	Intronic		-	242	-	-	-
chr13	32931852	-	T	c.7618-27insT		-	Intronic		-	7	-	-	-
chr13	32929239	CA	-	c.7249delCA		-	F		-	3	-	-	-	YES
chr13	32893207	T	-	c.68-7delT		rs81002830,rs276174878,CS033491,COSM23930	IVS	unknown	uncertain_significance	1	A:0.0023	A:0.001516	A:0.01
chr13	32900291	T	-	c.475+4delT		rs276174848	IVS	unknown	likely_pathogenic	1	-	-	-
chr13	32905070	T	-	c.696delT	rs80359630	rs80359630	F	yes	-	1	-	-	-
chr13	32906933	CTTA	-	c.1318delCTTA		-	F		-	1	-	-	-	YES
chr13	32911300	ACAA	-	c.2808delACAA	rs80359352	CD951625	F	yes	-	1	-	-	-
chr13	32930537	T	-	c.7436-28delT		-	Intronic		-	1	-	-	-
chr13	32953539	A	-	c.8840delA		rs397508014	F		-	1	-	-	-
chr13	32953641	A	-	c.8942delA		rs397508021	F		-	1	-	-	-
chr13	32968944	C	-	c.9375delC		rs276174924	F		-	1	-	-	-
chr17	41267808	G	-	c.81-12delC		rs80358055,rs273902790	IVS	unknown	benign,likely_benign	12	C:0.0009	C:0	-
chr17	41256121	G	-	c.441+21delC		rs371973519	Intronic		-	10	-	A:0	-
chr17	41256101	AAG	-	c.441+38delT		rs45456891	Intronic		-	9	-	-	-
chr17	41209010	-	GGAGTGGAATAC	c.5277+59long ins		-	Intronic		-	4	-	-	-
chr17	41226507	C	-	c.4516delG		rs273900736,CD098015	F	yes	-	4	-	-	-
chr17	41203123	-	C	c.5285insG		rs397507248	F		-	1	-	-	-
chr17	41209104	CTTGGTGGTTT (del 7 ins 12)	-	c.5232del7ins12		rs397507245,CM104389	F		uncertain_significance	1	-	-	-
chr17	41215906	C	-	c.5137delG	rs80357997	rs80357997,CD951622	F	yes	pathogenic	1	-	-	-
chr17	41226425	TC	-	c.4597delGA		-	F		-	1	-	-	-	YES
chr17	41245853	-	C	c.1695insG		rs273897664	F	yes	-	1	-	-	-
chr17	41249365	A	-	c.548-59delT		-	Intronic		-	1	-	-	-
chr17	41251772	AAA	-	c.547+20delTTT		-	Intronic		-	1	-	-	-
chr17	41256088	A	-	c.441+51delT		-	Intronic		-	1	-	-	-
chr17	41256092	AAAAAAG	-	c.441+47delTCTTTTTT		-	Intronic		-	1	-	-	-
chr17	41256118	GAAG	-	c.441+21delCTTC		-	Intronic		-	1	-	-	-
chr17	41256172	TCTTT	-	c.403delAAGA		-	F		-	1	-	-	-	YES
chr17	41256174	T	-	c.403delA		-	F		-	1	-	-	-	YES
chr17	41256237	GA	-	c.340delTC	rs80357881	-	F	yes	-	1	-	-	-
chr17	41276153	AT	-	c.-19-21delTA		-	Intronic		-	1	-	-	-
chr17	41276165	-	TA	c.-19-32insTA		-	Intronic		-	1	-	-	-
* position: position in hg19 genome assembly
* variant consequence: If the variant is in coding region, the amino acid change is presented here. This change is reported according to BIC or, if the variant is not present in BIC, according to Variant Effect Predictor. If the variant is in a non-coding region or is a synonymous variant, a change of base is given instead.
* rs: rs number in BIC.
* rs_vep: co-located variants in dbSNP build 142 reported by Variant Effect Predictor
* type: type of variant, where S represents synonymous variant, M missense variant, IVS intronic variant near splice site, N nonsense variant, Splice variant in the splice region of exon and Other represents other variants such as 3' or 5' UTR variants.
*clin_bic: clinical significance in BIC.
*clin_var: clinical significance of co-located variants in ClinVar
*count: number of variant's occurrences in a tested group.
*maf,ea_maf and 1000genomes_maf: global variant frequency in 1000 genomes project phase 1, frequency of variant in NHLBI*ESP European American population and variant frequency in 1000 genomes project phase 1 European population.
* SIFT_prediction - effects of insertions/deletions on proteins (PLoS ONE 2013, 8:e77940)
